# Supplementary material for: Biodegradation Potential and Putative Catabolic Genes of Culturable Bacteria from an Alpine Deciduous Forest Site
Source: Microorganisms. 2021 Sep 10;9(9):1920. doi: 10.3390/microorganisms9091920 (PMC8471709; doi:10.3390/microorganisms9091920)
Supplement: Supplementary file 1 [file microorganisms-09-01920-s001.zip]

Archive with 1 entries (1 files):
- microorganisms-1363430-supplementary.pdf
